# Supplementary material for: Fast and Sensitive Detection of Soil-Borne Cereal Mosaic Virus in Leaf Crude Extract of Durum Wheat
Source: Viruses. 2022 Dec 31;15(1):140. doi: 10.3390/v15010140 (PMC9866084; doi:10.3390/v15010140)
Supplement: Supplementary file 1 [file viruses-15-00140-s001.zip]

Archive with 1 entries (1 files):
- viruses-2091114-supplementary.pdf
